# Supplementary material for: Down-Regulation of Phosphoenolpyruvate Carboxylase Kinase in Grapevine Cell Cultures and Leaves Is Linked to Enhanced Resveratrol Biosynthesis
Source: Biomolecules. 2021 Nov 5;11(11):1641. doi: 10.3390/biom11111641 (PMC8615455; doi:10.3390/biom11111641)
Supplement: Supplementary file 1 [file biomolecules-11-01641-s001.zip]

Archive with 1 entries (1 files):
- biomolecules-1404121-supplementary.pdf
